# Supplementary material for: Sleep and circadian parameters in Behçet’s syndrome: a comparative analysis using actigraphy and questionnaires
Source: Rheumatology (Oxford). 2025 Jun 9;64(10):5460–70. doi: 10.1093/rheumatology/keaf326 (PMC12494212; doi:10.1093/rheumatology/keaf326)
Supplement: keaf326_Supplementary_Data [file keaf326_supplementary_data.zip]

Archive with 3 entries (2 files):
- keaf326_Supplementary_Data/
- keaf326_Supplementary_Data/rhe-25-0841-File002.docx
- keaf326_Supplementary_Data/rhe-25-0841-File003.docx
